# Supplementary material for: A new species of Atheroides Haliday (Hemiptera, Aphididae) native to North America
Source: Zookeys. 2014 Nov 4;(452):35–50. doi: 10.3897/zookeys.452.8089 (PMC4258632; doi:10.3897/zookeys.452.8089)
Supplement: XML Treatment for Atheroides [file zookeys.452.8089-treatment1.xml]

<!DOCTYPE tp:taxon-treatment
  PUBLIC "-//TaxonX//DTD Taxonomic Treatment Publishing DTD v0 20100105//EN" "tax-treatment-NSO.dtd">
<tp:taxon-treatment xmlns:tp="http://www.plazi.org/taxpub"><tp:treatment-meta><kwd-group><label>Taxon classification</label><kwd><named-content content-type="kingdom">Animalia</named-content></kwd><kwd><named-content content-type="order">Hemiptera</named-content></kwd><kwd><named-content content-type="family">Aphididae</named-content></kwd></kwd-group><mixed-citation publication-type="journal"><person-group><name><surname>Miller</surname><given-names>Gary L.</given-names></name><name><surname>Jensen</surname><given-names>Andrew S.</given-names></name><name><surname>Metz</surname><given-names>Mark A.</given-names></name><name><surname>Parmenter</surname><given-names>Robert R.</given-names></name></person-group><article-title>A new species of <italic><tp:taxon-name><tp:taxon-name-part taxon-name-part-type="genus">Atheroides</tp:taxon-name-part></tp:taxon-name></italic> Haliday (<tp:taxon-name><tp:taxon-name-part taxon-name-part-type="order">Hemiptera</tp:taxon-name-part></tp:taxon-name>, <tp:taxon-name><tp:taxon-name-part taxon-name-part-type="family">Aphididae</tp:taxon-name-part></tp:taxon-name>) native to North America</article-title><source>Zookeys</source><day>4</day><month>11</month><year>2014</year><volume>2014</volume><issue>452</issue><fpage>35</fpage><lpage>50</lpage><pub-id pub-id-type="doi">10.3897/zookeys.452.8089</pub-id></mixed-citation></tp:treatment-meta><tp:nomenclature><tp:taxon-name>
                        <tp:taxon-name-part taxon-name-part-type="genus">Atheroides</tp:taxon-name-part>
                    </tp:taxon-name><tp:taxon-authority>Haliday, 1839</tp:taxon-authority><tp:nomenclature-citation-list><tp:nomenclature-citation><tp:taxon-name><tp:taxon-name-part taxon-name-part-type="genus">Atheroides</tp:taxon-name-part></tp:taxon-name><comment><xref ref-type="bibr" rid="B10">Haliday 1837</xref>: 218 (Nomen nudum)</comment></tp:nomenclature-citation><tp:nomenclature-citation><tp:taxon-name><tp:taxon-name-part taxon-name-part-type="genus">Atheroides</tp:taxon-name-part></tp:taxon-name><comment> Haliday, 1839: 189. Type species <italic><tp:taxon-name><tp:taxon-name-part taxon-name-part-type="genus">Atheroides</tp:taxon-name-part> <tp:taxon-name-part taxon-name-part-type="species">serrulatus</tp:taxon-name-part></tp:taxon-name></italic> Haliday, 1839: 189 by subsequent designation (<xref ref-type="bibr" rid="B14">Kirkaldy 1906</xref>: 10) (Note: <xref ref-type="bibr" rid="B16">Laing (1920)</xref> incorrectly designates <italic><tp:taxon-name><tp:taxon-name-part taxon-name-part-type="genus">Atheroides</tp:taxon-name-part> <tp:taxon-name-part taxon-name-part-type="species">serrulatus</tp:taxon-name-part></tp:taxon-name></italic> Haliday as the type species again subsequent to Kirkaldy).</comment></tp:nomenclature-citation><tp:nomenclature-citation><tp:taxon-name><tp:taxon-name-part taxon-name-part-type="genus">Apteroides</tp:taxon-name-part></tp:taxon-name><comment> Mordvilko, 1929: 91. (Subsequent misspelling)</comment></tp:nomenclature-citation><tp:nomenclature-citation><tp:taxon-name><tp:taxon-name-part taxon-name-part-type="genus">Corealachnus</tp:taxon-name-part></tp:taxon-name><comment> Paik, 1971: 3. Type species <italic><tp:taxon-name><tp:taxon-name-part taxon-name-part-type="genus">Corealachnus</tp:taxon-name-part> <tp:taxon-name-part taxon-name-part-type="species">suwonensis</tp:taxon-name-part></tp:taxon-name></italic> Paik, 1971: 4 by original designation.</comment></tp:nomenclature-citation></tp:nomenclature-citation-list></tp:nomenclature><ref-list><ref id="B10"><mixed-citation xmlns:xlink="http://www.w3.org/1999/xlink" xlink:type="simple"><person-group><name name-style="western"><surname>Haliday</surname><given-names>AH</given-names></name></person-group> (<year>1837</year>) <article-title>A guide to an arrangement of British insects; being a catalogue of all the named species hitherto discovered in Great Britain and Ireland.</article-title> In: <person-group><name name-style="western"><surname>Curtis</surname><given-names>J</given-names></name></person-group> (<role>Ed.</role>) <source>British entomology</source>, <edition>2nd ed</edition>. <publisher-name>J. Pigot and Co.</publisher-name>, <publisher-loc>London</publisher-loc>, <size units="page">294 pp</size>.</mixed-citation></ref><ref id="B14"><mixed-citation xmlns:xlink="http://www.w3.org/1999/xlink" xlink:type="simple"><person-group><name name-style="western"><surname>Kirkaldy</surname><given-names>GW</given-names></name></person-group> (<year>1906</year>) <article-title>Catalogue of the genera of the hemipterous family <tp:taxon-name><tp:taxon-name-part taxon-name-part-type="family">Aphidae</tp:taxon-name-part></tp:taxon-name>, with their typical species, together with a list of species described as new from 1885 to 1905.</article-title><source>Canadian Entomologist</source><volume>38</volume>: <fpage>9</fpage>–<lpage>18</lpage>. doi: <ext-link ext-link-type="doi" xlink:href="10.4039/Ent389-1" xlink:type="simple">10.4039/Ent389-1</ext-link></mixed-citation></ref><ref id="B16"><mixed-citation xmlns:xlink="http://www.w3.org/1999/xlink" xlink:type="simple"><person-group><name name-style="western"><surname>Laing</surname><given-names>F</given-names></name></person-group> (<year>1920</year>) <article-title>On the genus <italic><tp:taxon-name><tp:taxon-name-part taxon-name-part-type="genus">Atheroides</tp:taxon-name-part></tp:taxon-name></italic> Haliday (<tp:taxon-name><tp:taxon-name-part taxon-name-part-type="family">Aphidae</tp:taxon-name-part></tp:taxon-name>).</article-title><source>Entomologist’s Monthly Magazine</source><volume>6</volume>: <fpage>38</fpage>–<lpage>45</lpage>.</mixed-citation></ref></ref-list></tp:taxon-treatment>
