# Supplementary material for: A new species of Atheroides Haliday (Hemiptera, Aphididae) native to North America
Source: Zookeys. 2014 Nov 4;(452):35–50. doi: 10.3897/zookeys.452.8089 (PMC4258632; doi:10.3897/zookeys.452.8089)
Supplement: XML Treatment for Atheroides vallescaldera [file zookeys.452.8089-treatment2.xml]

<!DOCTYPE tp:taxon-treatment
  PUBLIC "-//TaxonX//DTD Taxonomic Treatment Publishing DTD v0 20100105//EN" "tax-treatment-NSO.dtd">
<tp:taxon-treatment xmlns:tp="http://www.plazi.org/taxpub"><tp:treatment-meta><kwd-group><label>Taxon classification</label><kwd><named-content content-type="kingdom">Animalia</named-content></kwd><kwd><named-content content-type="order">Hemiptera</named-content></kwd><kwd><named-content content-type="family">Aphididae</named-content></kwd></kwd-group><mixed-citation publication-type="journal"><person-group><name><surname>Miller</surname><given-names>Gary L.</given-names></name><name><surname>Jensen</surname><given-names>Andrew S.</given-names></name><name><surname>Metz</surname><given-names>Mark A.</given-names></name><name><surname>Parmenter</surname><given-names>Robert R.</given-names></name></person-group><article-title>A new species of <italic><tp:taxon-name><tp:taxon-name-part taxon-name-part-type="genus">Atheroides</tp:taxon-name-part></tp:taxon-name></italic> Haliday (<tp:taxon-name><tp:taxon-name-part taxon-name-part-type="order">Hemiptera</tp:taxon-name-part></tp:taxon-name>, <tp:taxon-name><tp:taxon-name-part taxon-name-part-type="family">Aphididae</tp:taxon-name-part></tp:taxon-name>) native to North America</article-title><source>Zookeys</source><day>4</day><month>11</month><year>2014</year><volume>2014</volume><issue>452</issue><fpage>35</fpage><lpage>50</lpage><pub-id pub-id-type="doi">10.3897/zookeys.452.8089</pub-id></mixed-citation></tp:treatment-meta><tp:nomenclature><tp:taxon-name>
                        <tp:taxon-name-part taxon-name-part-type="genus">Atheroides</tp:taxon-name-part>
                        <tp:taxon-name-part taxon-name-part-type="species">vallescaldera</tp:taxon-name-part>
                        <object-id xmlns:xlink="http://www.w3.org/1999/xlink" content-type="zoobank" xlink:type="simple">http://zoobank.org/DBF1845E-8DBC-4B1B-920B-4AD9F9197FF6</object-id>
                    </tp:taxon-name><tp:taxon-authority>Miller &amp; Jensen</tp:taxon-authority><tp:taxon-status xmlns:xlink="http://www.w3.org/1999/xlink" xlink:type="simple">sp. n.</tp:taxon-status></tp:nomenclature><tp:treatment-sec sec-type="Diagnosis"><title>Diagnosis.</title><p>This new species can be distinguished from other species in the genus by the following combination of characters: setae on the dorsum flabellate and dentate, and arranged in rows; dorsum sclerotized with rugose sculpturing; marginal setae of abdominal tergites I-VI easily visible, longer than width of hindfemur at middle, acuminate; empodial setae flat, but with base and apex of equal width, not spatulate.</p></tp:treatment-sec><tp:treatment-sec sec-type="Description"><title>Description</title><p>(slide-mounted specimens). <!--PageBreak--><italic>Apterous vivipara</italic> (Figs <xref ref-type="fig" rid="F4">4</xref>–<xref ref-type="fig" rid="F4">11</xref>, Table <xref ref-type="table" rid="T2">2</xref>) (n = 2): Body at least 3 times longer than wide, dorsum rugose, dorsal setae on segments I-VII 0.018–0.058, mostly dentate and flabellate with some acuminate, arranged in rows, marginal setae acuminate, longer than width of hindfemur at middle, present on all abdominal segments. Head (Fig. <xref ref-type="fig" rid="F4">6</xref>) rectangular, flattened dorsoventrally and frons flat with bluntly pointed projections, one medial projection more prominent, rugose; setae acuminate on front and sides and denticulate (Fig. <xref ref-type="fig" rid="F4">8</xref>) dorsally; antennal tubercle undeveloped, basal antennal articulation flush with side of head; eyes slightly inset, eye outer margin almost flush with head margin, sometimes partially obscured dorsally, triommatidium outer margin projecting only as far as eye outer margin. Antenna (Fig. <xref ref-type="fig" rid="F4">5</xref>) 5-segmented, not reaching hind margin of prothorax, without secondary sensoria, antennal setae length usually subequal to width of corresponding antennal segment or less at middle of segment. Ultimate rostral segment (Fig. <xref ref-type="fig" rid="F4">7</xref>) with 2 pairs of primary setae and 1 pair of secondary setae. Basitarsi with 1 stout spine and 4 acuminate setae, one longer than basitarsus, the rest subequal to basitarsus; empodial setae flat, but base and apex of equal width, not spatulate (Fig. <xref ref-type="fig" rid="F4">10</xref>). Siphunculus flush with the surface of tergite V, without any elevation above the surface of the cuticle, orifice surrounded by a thickened band of cuticle. Tergite VIII (Fig. <xref ref-type="fig" rid="F4">9</xref>) broadly rounded, extending posteriorly so that it covers cauda, with robust, acuminate marginal setae. Cauda indistinct, obscured by setae of tergite VIII. Anal fig slightly emarginate, genital slightly emarginate (Fig. <xref ref-type="fig" rid="F4">11</xref>) with numerous irregularly arranged setae. Morphometric data are in Table <xref ref-type="table" rid="T2">2</xref>.</p><fig id="F4" position="float" orientation="portrait"><label>Figures 4–11.</label><caption><p><italic><tp:taxon-name><tp:taxon-name-part taxon-name-part-type="genus">Atheroides</tp:taxon-name-part> <tp:taxon-name-part taxon-name-part-type="species">vallescaldera</tp:taxon-name-part></tp:taxon-name></italic> n. sp. <bold>4</bold> holotype habitus (Left side focal planes from dorsum to middle. Right side focal planes from middle to ventral surface.) <bold>5</bold> antenna of apterous vivipara <bold>6</bold> head (left half dorsal, right half ventral) <bold>7</bold> ultimate rostral segments <bold>8</bold> examples of dorsal abdominal setae variation <bold>9</bold> tergite VIII (dorsal) <bold>10</bold> empodial setae <bold>11</bold> anal and genital figs. (Scale indicated by 0.20 mm measure bars and corresponding figure number.).</p></caption><graphic xmlns:xlink="http://www.w3.org/1999/xlink" xlink:href="zookeys-452-035-g004.jpg" position="float" orientation="portrait" xlink:type="simple" id="oo_33664.jpg"/></fig><table-wrap id="T2" position="float" orientation="portrait"><label>Table 2.</label><caption><p>Morphometric data for apterous viviparae and oviparae of <italic><tp:taxon-name><tp:taxon-name-part taxon-name-part-type="genus">Atheroides</tp:taxon-name-part> <tp:taxon-name-part taxon-name-part-type="species">vallescaldera</tp:taxon-name-part></tp:taxon-name></italic> sp. n.</p></caption><table rules="all"><tbody><tr><th rowspan="1" colspan="1"/><th rowspan="1" colspan="1"><italic><tp:taxon-name><tp:taxon-name-part taxon-name-part-type="genus">Atheroides</tp:taxon-name-part> <tp:taxon-name-part taxon-name-part-type="species">vallescaldera</tp:taxon-name-part></tp:taxon-name></italic> sp. n.</th><th rowspan="1" colspan="1"/><th rowspan="1" colspan="1"><italic><tp:taxon-name><tp:taxon-name-part taxon-name-part-type="genus">Atheroides</tp:taxon-name-part> <tp:taxon-name-part taxon-name-part-type="species">serrulatus</tp:taxon-name-part></tp:taxon-name></italic> (from <xref ref-type="bibr" rid="B26">Wieczorek 2009</xref>, <xref ref-type="bibr" rid="B27">2010</xref>)</th><th rowspan="1" colspan="1"/></tr><tr><td rowspan="1" colspan="1"/><td rowspan="1" colspan="1"><bold>Oviparae</bold></td><td rowspan="1" colspan="1"><bold>Viviparae</bold></td><td rowspan="1" colspan="1"><bold>Oviparae</bold></td><td rowspan="1" colspan="1"><bold>Viviparae</bold></td></tr><tr><td rowspan="1" colspan="1"/><td rowspan="1" colspan="1"><bold>N=8</bold></td><td rowspan="1" colspan="1"><bold>N=2</bold></td><td rowspan="1" colspan="1"><bold>N=6</bold></td><td rowspan="1" colspan="1"><bold>N=17</bold></td></tr><tr><td rowspan="1" colspan="1">Body [mm]</td><td rowspan="1" colspan="1">2.08–2.30</td><td rowspan="1" colspan="1">2.07–2.21</td><td rowspan="1" colspan="1">2.00–2.35</td><td rowspan="1" colspan="1">1.70–2.20</td></tr><tr><td rowspan="1" colspan="1">Antenna [mm]</td><td rowspan="1" colspan="1">0.54–0.58</td><td rowspan="1" colspan="1">0.53–0.55</td><td rowspan="1" colspan="1">-</td><td rowspan="1" colspan="1">-</td></tr><tr><td rowspan="1" colspan="1">Antenna / Body [times]</td><td rowspan="1" colspan="1">0.24–0.27</td><td rowspan="1" colspan="1">0.25–0.26</td><td rowspan="1" colspan="1">0.21</td><td rowspan="1" colspan="1">0.19</td></tr><tr><td rowspan="1" colspan="1">Ant. segm. III [mm]</td><td rowspan="1" colspan="1">0.17–0.19</td><td rowspan="1" colspan="1">0.17–0.18</td><td rowspan="1" colspan="1">-</td><td rowspan="1" colspan="1">-</td></tr><tr><td rowspan="1" colspan="1">Ant. segm. IV [mm]</td><td rowspan="1" colspan="1">0.06–0.08</td><td rowspan="1" colspan="1">0.07–0.07</td><td rowspan="1" colspan="1">-</td><td rowspan="1" colspan="1">-</td></tr><tr><td rowspan="1" colspan="1">Ant. segm. V base [mm]</td><td rowspan="1" colspan="1">0.07–0.09</td><td rowspan="1" colspan="1">0.08–0.08</td><td rowspan="1" colspan="1">-</td><td rowspan="1" colspan="1">-</td></tr><tr><td rowspan="1" colspan="1">Ant. Segm. V base / Ant segm. III [times]</td><td rowspan="1" colspan="1">0.41–0.53</td><td rowspan="1" colspan="1">0.44–0.49</td><td rowspan="1" colspan="1">0.50–0.55</td><td rowspan="1" colspan="1">0.50–0.70</td></tr><tr><td rowspan="1" colspan="1">Ant. segm. V processus terminalis [mm]</td><td rowspan="1" colspan="1">0.07–0.09</td><td rowspan="1" colspan="1">0.08–0.08</td><td rowspan="1" colspan="1">-</td><td rowspan="1" colspan="1">-</td></tr><tr><td rowspan="1" colspan="1">Ant. segm. V processus terminalis / Ant. segm. III [times]</td><td rowspan="1" colspan="1">0.39–0.53</td><td rowspan="1" colspan="1">0.43–0.45</td><td rowspan="1" colspan="1">-</td><td rowspan="1" colspan="1">-</td></tr><tr><td rowspan="1" colspan="1">Ant. segm. V processus terminalis / base [times]</td><td rowspan="1" colspan="1">0.77–1.29</td><td rowspan="1" colspan="1">0.89–1.03</td><td rowspan="1" colspan="1">1.00–1.05</td><td rowspan="1" colspan="1">0.77–0.91</td></tr><tr><td rowspan="1" colspan="1">Ant. Segm. V / Ant. Segm. III [times]</td><td rowspan="1" colspan="1">0.82–1.00</td><td rowspan="1" colspan="1">0.89–0.92</td><td rowspan="1" colspan="1">1.00–1.10</td><td rowspan="1" colspan="1">1.10–1.30</td></tr><tr><td rowspan="1" colspan="1">Ant. Segm. V / Ant. Segm. IV [times]</td><td rowspan="1" colspan="1">2.07–2.58</td><td rowspan="1" colspan="1">2.27–2.33</td><td rowspan="1" colspan="1">3.00–3.25</td><td rowspan="1" colspan="1">2.20–3.50</td></tr><tr><td rowspan="1" colspan="1">Ultimate rostral segm. [mm]</td><td rowspan="1" colspan="1">0.12–0.13</td><td rowspan="1" colspan="1">0.12–0.13</td><td rowspan="1" colspan="1">0.07–0.10</td><td rowspan="1" colspan="1">0.07–0.10</td></tr><tr><td rowspan="1" colspan="1">Ultimate rostral segm. / its basal width [times]</td><td rowspan="1" colspan="1">1.77–2.36</td><td rowspan="1" colspan="1">2.10–2.15</td><td rowspan="1" colspan="1">-</td><td rowspan="1" colspan="1">-</td></tr><tr><td rowspan="1" colspan="1">Ultimate rostral segm. / Ant. segm. V base [times]</td><td rowspan="1" colspan="1">1.43–1.79</td><td rowspan="1" colspan="1">1.50–1.53</td><td rowspan="1" colspan="1">-</td><td rowspan="1" colspan="1">-</td></tr><tr><td rowspan="1" colspan="1">Ultimate rostral segm. / Ant. segm. III [times]</td><td rowspan="1" colspan="1">0.66–0.76</td><td rowspan="1" colspan="1">0.67–0.73</td><td rowspan="1" colspan="1">0.69</td><td rowspan="1" colspan="1">0.69</td></tr><tr><td rowspan="1" colspan="1">Ultimate rostral segm. / Hind tarsus, 2nd segm. [times]</td><td rowspan="1" colspan="1">0.77–1.00</td><td rowspan="1" colspan="1">0.83-0.98</td><td rowspan="1" colspan="1">0.75</td><td rowspan="1" colspan="1">0.75</td></tr><tr><td rowspan="1" colspan="1">Hind femur [mm]</td><td rowspan="1" colspan="1">0.33–0.38</td><td rowspan="1" colspan="1">0.37–0.37</td><td rowspan="1" colspan="1">-</td><td rowspan="1" colspan="1">-</td></tr><tr><td rowspan="1" colspan="1">Hind tibia [mm]</td><td rowspan="1" colspan="1">0.55–0.65</td><td rowspan="1" colspan="1">0.62–0.62</td><td rowspan="1" colspan="1">-</td><td rowspan="1" colspan="1">-</td></tr><tr><td rowspan="1" colspan="1">Hind tibia / Body [times]</td><td rowspan="1" colspan="1">0.26–0.29</td><td rowspan="1" colspan="1">0.28–0.30</td><td rowspan="1" colspan="1">-</td><td rowspan="1" colspan="1">-</td></tr><tr><td rowspan="1" colspan="1">Hind tarsus, 2nd segm. [mm]</td><td rowspan="1" colspan="1">0.13–0.14</td><td rowspan="1" colspan="1">0.13–0.14</td><td rowspan="1" colspan="1">-</td><td rowspan="1" colspan="1">-</td></tr><tr><td rowspan="1" colspan="1">Siphunculus width [mm]</td><td rowspan="1" colspan="1">0.02–0.03</td><td rowspan="1" colspan="1">0.02–0.03</td><td rowspan="1" colspan="1">-</td><td rowspan="1" colspan="1">-</td></tr></tbody></table></table-wrap><!--PageBreak--><p><italic>DNA barcode</italic> (COI) for the holotype and one paratype contains 652 nucleotides (GenBank # <ext-link xmlns:xlink="http://www.w3.org/1999/xlink" ext-link-type="gen" xlink:href="KJ737374" xlink:type="simple">KJ737374</ext-link>):</p><p><styled-content style="word-wrap:break-word">GAACTTTATATTTTTTATTTGGAATTTGATCAGGACTAATTGGTTCTTCACTAAGAATTTTAATTCGATTAGAATTAAGACAAATTAATTCAATCATTAATAATAATCAATTATATAATGTTATCATTACAATTCATGCATTTATTATAATTTTTTTTATAACTATACCAATTGTAATTGGTGGATTTGGAAATTGATTAATCCCTTTAATAATAGGATGCCCTGATATATCATTCCCACGATTAAATAATATTAGATTTTGAATACTTCCACCAGCATTAATATTTATAATTATAAGTTTTATAATTAATAATGGAACAGGAACAGGATGAACAATTTACCCCCCTCTATCTAACAATATTGCCCATAATAATATTTCTGTTGACTTAACAATTTTTTCTCTACATTTAGCAGGAATCTCATCAATTTTAGGAGCAATCAATTTTATTTGCACAATTATAAATATAATACCTAATAATATAAAAATTAATCAAATTCCTCTTTTCCCTTGATCTATTTTAATTACAGCAATCTTATTAATTTTATCTTTACCTGTATTAGCAGGTGCAATTACTATACTTTTAACTGATCGAAATCTTAATACTTCATTTTTTGATCCTTCAGGAGGTGGAGACCCTATCTTGTATCAACA</styled-content></p><p><italic>Alate vivipara and male</italic>: unknown.</p><!--PageBreak--><p><italic>Ovipara</italic> (n = 8): Dorsal abdominal setae on segments I-VII 0.015–0.070. With 18–27 circular pseudosensoria on each hindtibia predominantly organized in pairs that are 8-shaped, others are single circles or triplets (conjoined pairs or triplets are still counted as single pseudosensoria). Otherwise similar to apterous vivipara. Morphometric data are in Table <xref ref-type="table" rid="T2">2</xref>.</p></tp:treatment-sec><tp:treatment-sec sec-type="Etymology of specific epithet"><title>Etymology of specific epithet.</title><p>The specific epithet, <italic>vallescaldera</italic>, is derived from the locality in which the specimens were collected, the Valles Caldera National Preserve, and should be considered a compound noun in apposition.</p></tp:treatment-sec><tp:treatment-sec sec-type="Specimens examined"><title>Specimens examined.</title><p><bold>Type-locality.</bold> USA: NEW MEXICO: Sandoval Co., near unit 12, lower Santa Rosa Creek watershed, a perennial stream tributary of the Rio San Antonio, 35.951; -106.521, VCNP# 144, 23.ix.2010, 2,595m, A. Jensen coll., ex grass in open meadow next to Santa Rosa Creek, dominated by sedges, grasses, rushes and a variety of forbs (Fig. <xref ref-type="fig" rid="F2">2</xref>).</p><p>Holotype apterous vivipara (Figs <xref ref-type="fig" rid="F4">4</xref>–<xref ref-type="fig" rid="F4">11</xref>): Slide-mounted in balsam USNMENT 00826485.</p><p>Original label: “New Mexico: Valles Caldera Nat’l Preserve Near Unit 12 22 Sept. 2010 ex: grass in open meadow A. Jensen coll. SEL VCNP#144 Balsam”</p><p>Paratypes: same data as holotype (1 apterous vivipara USNMENT 00826486, 8 oviparae USNMENT 00826487-89, USNMENT 00826480-84).</p></tp:treatment-sec><tp:treatment-sec sec-type="Host plants and habitat"><title>Host plants and habitat.</title><p>Unknown bunch grass. All other known <!--PageBreak--><italic><tp:taxon-name><tp:taxon-name-part taxon-name-part-type="genus">Atheroides</tp:taxon-name-part></tp:taxon-name></italic> spp. feed on a variety of grasses (<tp:taxon-name><tp:taxon-name-part taxon-name-part-type="family">Poaceae</tp:taxon-name-part></tp:taxon-name>), sedges (<tp:taxon-name><tp:taxon-name-part taxon-name-part-type="family">Cyperaceae</tp:taxon-name-part></tp:taxon-name>) and rushes (<tp:taxon-name><tp:taxon-name-part taxon-name-part-type="family">Juncaceae</tp:taxon-name-part></tp:taxon-name>) (<xref ref-type="bibr" rid="B26">Wieczorek 2009</xref>). On the VCNP, there are 88 taxa of grasses, 31 taxa of sedges, and 11 taxa of rushes (includes subspecies and varieties). Among these plant taxa at the collection locale are common host plants of other <italic><tp:taxon-name><tp:taxon-name-part taxon-name-part-type="genus">Atheroides</tp:taxon-name-part></tp:taxon-name></italic> spp., including <italic><tp:taxon-name><tp:taxon-name-part taxon-name-part-type="genus">Deschampsia</tp:taxon-name-part> <tp:taxon-name-part taxon-name-part-type="species">caespitosa</tp:taxon-name-part></tp:taxon-name></italic>, <italic><tp:taxon-name><tp:taxon-name-part taxon-name-part-type="genus">Phleum</tp:taxon-name-part></tp:taxon-name></italic> spp., <italic><tp:taxon-name><tp:taxon-name-part taxon-name-part-type="genus">Festuca</tp:taxon-name-part></tp:taxon-name></italic> spp., <italic><tp:taxon-name><tp:taxon-name-part taxon-name-part-type="genus">Carex</tp:taxon-name-part></tp:taxon-name></italic> spp., and <italic><tp:taxon-name><tp:taxon-name-part taxon-name-part-type="genus">Juncus</tp:taxon-name-part></tp:taxon-name></italic> spp.</p><!--PageBreak--></tp:treatment-sec><tp:treatment-sec><!--Section generated to contain objects referenced in tp:taxon-treatment.--><fig id="F2" position="float" orientation="portrait"><label>Figure 2.</label><caption><p>Second author in the habitat of the type locality for the new species along Santa Rosa Creek.</p></caption><graphic xmlns:xlink="http://www.w3.org/1999/xlink" xlink:href="zookeys-452-035-g002.jpg" position="float" orientation="portrait" xlink:type="simple" id="oo_33662.jpg"/></fig></tp:treatment-sec><ref-list><ref id="B26"><mixed-citation xmlns:xlink="http://www.w3.org/1999/xlink" xlink:type="simple"><person-group><name name-style="western"><surname>Wieczorek</surname><given-names>K</given-names></name></person-group> (<year>2009</year>) <article-title>A revision of the genus <italic><tp:taxon-name><tp:taxon-name-part taxon-name-part-type="genus">Atheroides</tp:taxon-name-part></tp:taxon-name></italic> Halidy, 1839 (<tp:taxon-name><tp:taxon-name-part taxon-name-part-type="order">Hemiptera</tp:taxon-name-part></tp:taxon-name>: <tp:taxon-name><tp:taxon-name-part taxon-name-part-type="family">Aphididae</tp:taxon-name-part></tp:taxon-name>: <tp:taxon-name><tp:taxon-name-part taxon-name-part-type="subfamily">Chaitopherinae</tp:taxon-name-part></tp:taxon-name>).</article-title><source>Zoological Studies</source><volume>48</volume>(<issue>5</issue>): <fpage>693</fpage>–<lpage>708</lpage>.</mixed-citation></ref><ref id="B27"><mixed-citation xmlns:xlink="http://www.w3.org/1999/xlink" xlink:type="simple"><person-group><name name-style="western"><surname>Wieczorek</surname><given-names>K</given-names></name></person-group> (<year>2010</year>) <source>A monograph of <tp:taxon-name><tp:taxon-name-part taxon-name-part-type="tribe">Siphini</tp:taxon-name-part></tp:taxon-name> Mordvilko, 1928 (<tp:taxon-name><tp:taxon-name-part taxon-name-part-type="order">Homoptera</tp:taxon-name-part></tp:taxon-name>, <tp:taxon-name><tp:taxon-name-part taxon-name-part-type="superfamily">Aphidoidea</tp:taxon-name-part></tp:taxon-name>: <tp:taxon-name><tp:taxon-name-part taxon-name-part-type="subfamily">Chaitophorinae</tp:taxon-name-part></tp:taxon-name>).</source><publisher-name>Wydawnictwo Uniwersytetu Slaskiego</publisher-name>, <publisher-loc>Katowice</publisher-loc>, <size units="page">297 pp</size>.</mixed-citation></ref></ref-list></tp:taxon-treatment>
